# Supplementary material for: Highly Charged Ru(II) Polypyridyl Complexes as Photosensitizer Agents in Photodynamic Therapy of Epithelial Ovarian Cancer Cells
Source: Int J Mol Sci. 2022 Nov 1;23(21):13302. doi: 10.3390/ijms232113302 (PMC9655950; doi:10.3390/ijms232113302)
Supplement: Supplementary file 1 [file ijms-23-13302-s001.zip]

Archive with 1 entries (1 files):
- ijms-1966747-supplementary.pdf
